# Supplementary material for: The Importance of Genetic Testing in the Differential Diagnosis of Atypical TSC2-PKD1 Contiguous Gene Syndrome—Case Series
Source: Children (Basel). 2023 Feb 22;10(3):420. doi: 10.3390/children10030420 (PMC10047143; doi:10.3390/children10030420)
Supplement: Supplementary file 1 [file children-10-00420-s001.zip]

Archive with 1 entries (1 files):
- children-2238732-supplementary.pdf
